# Supplementary material for: Molecular Evidence Reveals Taxonomic Uncertainties and Cryptic Diversity in the Neotropical Catfish of the Genus Pimelodus (Siluriformes: Pimelodidae)
Source: Biology (Basel). 2024 Mar 2;13(3):162. doi: 10.3390/biology13030162 (PMC10968110; doi:10.3390/biology13030162)
Supplement: Supplementary file 1 [file biology-13-00162-s001.zip]

Archive with 4 entries (4 files):
- Figura S1 ╡rvore de Neighbour-Joining (NJ)..jpg
- Table S1 COI sequences generated in this study.pdf
- Table S2 COI sequences obtained from Genbank.pdf
- Table S3 Mean intra- and inter-MOTUS genetic distance.pdf
